# Supplementary material for: Integrated Genomic Analysis Reveals the Synergistic Role of PNPLA3 and ABCC8 Variants in Diabetic MASLD in Pakistan
Source: Med Sci (Basel). 2025 Sep 5;13(3):178. doi: 10.3390/medsci13030178 (PMC12452525; doi:10.3390/medsci13030178)
Supplement: Supplementary file 1 [file medsci-13-00178-s001.zip]

Archive with 13 entries (12 files):
- Figure S1.pdf
- Figure S2.pdf
- Figure S3.pdf
- Table S1.pdf
- Table S2.pdf
- Table S3.pdf
- __MACOSX/
- __MACOSX/._Figure S1.docx.docx
- __MACOSX/._Figure S2.docx
- __MACOSX/._Figure S3.docx
- __MACOSX/._Table S1.docx
- __MACOSX/._Table S2.docx
- __MACOSX/._Table S3.docx
